# Supplementary material for: Preparation of Lambda-Cyhalothrin-Loaded Chitosan Nanoparticles and Their Bioactivity against Drosophila suzukii
Source: Nanomaterials (Basel). 2022 Sep 8;12(18):3110. doi: 10.3390/nano12183110 (PMC9503733; doi:10.3390/nano12183110)
Supplement: Supplementary file 1 [file nanomaterials-12-03110-s001.zip]

Archive with 1 entries (1 files):
- nanomaterials-1850821-supplementary.pdf
